# Supplementary material for: Unlocking Therapeutic Potential of Novel Thieno-Oxazepine Hybrids as Multi-Target Inhibitors of AChE/BChE and Evaluation Against Alzheimer’s Disease: In Vivo, In Vitro, Histopathological, and Docking Studies
Source: Pharmaceuticals (Basel). 2025 Aug 17;18(8):1214. doi: 10.3390/ph18081214 (PMC12389534; doi:10.3390/ph18081214)
Supplement: Supplementary file 1 [file pharmaceuticals-18-01214-s001.zip]

Archive with 1 entries (1 files):
- pharmaceuticals-3796254-supplementary.pdf
